# Supplementary material for: Reproducible analysis of disease space via principal components using the novel R package syndRomics
Source: eLife. 2021 Jan 14;10:e61812. doi: 10.7554/eLife.61812 (PMC7857733; doi:10.7554/eLife.61812)
Supplement: Source code 1. [file elife-61812-code1.zip]

Archive with 1 entries (1 files):
- AnalysisscriptforsyndRomics.html
